# Supplementary material for: Transparent Fiber-Reinforced Composites Based on a Thermoset Resin Using Liquid Composite Molding (LCM) Techniques
Source: Materials (Basel). 2021 Oct 14;14(20):6087. doi: 10.3390/ma14206087 (PMC8538785; doi:10.3390/ma14206087)
Supplement: Supplementary file 1 [file materials-14-06087-s001.zip]

Archive with 1 entries (1 files):
- materials-1405015-supplementary.pdf
